# Supplementary material for: Aerogel-Lined Capillaries as Liquid-Core Waveguides for Raman Signal Gain of Aqueous Samples: Advanced Manufacturing and Performance Characterization
Source: Sensors (Basel). 2024 Sep 14;24(18):5979. doi: 10.3390/s24185979 (PMC11435559; doi:10.3390/s24185979)
Supplement: Supplementary file 1 [file sensors-24-05979-s001.zip]

Archive with 1 entries (1 files):
- TUBAF_ITUN_Spiske_MOVIE_S1_avi_comp_2024-02-15.avi
